# Supplementary material for: Fish Microbiome Modulation and Convenient Storage of Aquafeeds When Supplemented with Vitamin K1
Source: Animals (Basel). 2022 Nov 23;12(23):3248. doi: 10.3390/ani12233248 (PMC9735498; doi:10.3390/ani12233248)
Supplement: Supplementary file 1 [file animals-12-03248-s001.zip]

Archive with 1 entries (1 files):
- animals-1952269-supplementary.pdf
